# Supplementary material for: Unveiling Drought-Resilient Latin American Popcorn Lines through Agronomic and Physiological Evaluation
Source: Life (Basel). 2024 Jun 11;14(6):743. doi: 10.3390/life14060743 (PMC11204607; doi:10.3390/life14060743)
Supplement: Supplementary file 1 [file life-14-00743-s001.zip]

Archive with 1 entries (1 files):
- life-3012609-supplementary.pdf
